# Supplementary material for: Mad2 Induced Aneuploidy Contributes to Eml4-Alk Driven Lung Cancer by Generating an Immunosuppressive Environment
Source: Cancers (Basel). 2021 Nov 30;13(23):6027. doi: 10.3390/cancers13236027 (PMC8656692; doi:10.3390/cancers13236027)
Supplement: Supplementary file 1 [file cancers-13-06027-s001.zip]

Archive with 1 entries (1 files):
- cancers-1449921-supplementary.pdf
